# Supplementary material for: The Drosophila EGF domain protein uninflatable sets the switch between wrapping glia growth and axon wrapping instructed by Notch
Source: eLife. 2026 Feb 3;14:RP105759. doi: 10.7554/eLife.105759 (PMC12867482; doi:10.7554/eLife.105759)
Supplement: Figure 3—source data 1. [file elife-105759-fig3-data1.xlsx]

## Sheet: Figure S3A
genotype	nerve	animal	number of axons	number of wrapped clusters	Wrapping Index
nrv2-Gal4/UAS-GFP dsRNA; R90C03-Gal80,UAS-CD8::mCherry/+	1	1	81	21	25.9259
	2		76	12	15.7895
	3		80	8	10
	4		81	12	14.8148
	5		79	17	21.519
	6		76	18	23.6842
	1	2	78	13	16.6667
	2		76	11	14.4737
	3		80	13	16.25
	4		79	11	13.9241
	1	3	81	16	19.7531
	2		76	12	15.7895
	3		75	9	12
	4		78	14	17.9487
	5		78	20	25.641
	6		78	24	30.7692
	1	4	78	12	15.3846
	2		78	16	20.5128
	3		76	13	17.1053
	4		81	12	14.8148
	5		76	9	11.8421
	6		76	16	21.0526
	7		82	16	19.5122
nrv2-Gal4/UAS-uif dsRNA; R90C03-Gal80,UAS-CD8::mCherry/+	1	1	79	3	3.79747
	2		81	5	6.17284
	3		76	4	5.26316
	4		79	4	5.06329
	5		78	2	2.5641
	6		76	1	1.31579
	1	2	79	9	11.3924
	2		76	1	1.31579
	3		77	4	5.19481
	4		79	8	10.1266
	5		77	7	9.09091
	1	3	81	1	1.23457
	2		80	1	1.25
	3		78	2	2.5641
	4		77	1	1.2987
	5		79	1	1.26582
	6		80	1	1.25
nrv2-Gal4/+; R90C03-Gal80,UAS-CD8::mCherry/UAS-uif::GFP	1	1	81	12	14.8148
	2		78	5	6.41026
	3		76	8	10.5263
	4		74	3	4.05405
	5		76	4	5.26316
	6		75	7	9.33333
	7		76	7	9.21053
	8		78	3	3.84615
	9		77	5	6.49351
	1	2	81	13	16.0494
	2		77	8	10.3896
	3		79	8	10.1266
	1	3	79	7	8.86076
	2		79	8	10.1266
	3		76	4	5.26316
	4		76	6	7.89474
	5		79	3	3.79747
	6		79	7	8.86076
	7		77	4	5.19481
	8		81	4	4.93827
nrv2-Gal4/UAS-mam dsRNA; R90C03-Gal80,UAS-CD8::mCherry/+	1	1	82	1	1.21951
	2		76	1	1.31579
	3		80	7	8.75
	4		76	6	7.89474
	5		76	5	6.57895
	6		77	1	1.2987
	7		82	5	6.09756
	8		82	6	7.31707
	9		82	8	9.7561
	1	2	76	2	2.63158
	2		81	5	6.17284
	3		78	7	8.97436
	4		80	5	6.25
	5		77	4	5.19481
	6		76	8	10.5263
	1	3	76	12	15.7895
	2		80	5	6.25
	3		80	6	7.5
	4	3	78	11	14.1026
	5		78	7	8.97436
nrv2-Gal4/UAS-Su(H) dsRNA; R90C03-Gal80,UAS-CD8::mCherry	1	1	82	6	7.31707
/+	2		82	11	13.4146
	3		78	5	6.41026
	4		79	6	7.59494
	5		82	1	1.21951
	1	2	82	6	7.31707
	2		77	5	6.49351
	3		78	6	7.69231
	4		76	3	3.94737
	5		77	4	5.19481
	6		76	7	9.21053
	1	3	82	7	8.53659
	2		82	4	4.87805
	3		78	8	10.2564
	4		77	3	3.8961
	5		77	6	7.79221
	6		77	3	3.8961
	7		81	8	9.87654
	8		78	5	6.41026
	9		79	6	7.59494
	1	4	82	13	15.8537
	2		81	8	9.87654
	3		79	6	7.59494
	4		76	11	14.4737
	5		77	3	3.8961
	6		77	1	1.2987
	7		76	5	6.57895
	8		81	8	9.87654
