# Supplementary material for: The Drosophila EGF domain protein uninflatable sets the switch between wrapping glia growth and axon wrapping instructed by Notch
Source: eLife. 2026 Feb 3;14:RP105759. doi: 10.7554/eLife.105759 (PMC12867482; doi:10.7554/eLife.105759)
Supplement: Figure 3—source data 2. [file elife-105759-fig3-data2.xlsx]

## Sheet: Figure S3B
genotype	nerve	animal	number of axons	number of wrapped clusters	Wrapping Index
nrv2-Gal4/UAS-GFP dsRNA; R90C03-Gal80,UAS-CD8::mCherry/+	1	1	77	12	0.155844
	2		74	6	0.0810811
	3		76	12	0.157895
	4		64	6	0.09375
	5		76	11	0.144737
	6		83	12	0.144578
	7		81	7	0.0864198
	8		77	20	0.25974
	1	2	83	9	0.108434
	2		74	9	0.121622
	3		80	8	0.1
	4		78	14	0.179487
	5		76	20	0.263158
	6		79	13	0.164557
	7		76	15	0.197368
	8		76	10	0.131579
	9		78	18	0.230769
	1	3	76	13	0.171053
	2		81	21	0.259259
	3		81	9	0.111111
	4		75	9	0.12
	5		75	8	0.106667
	6		79	12	0.151899
	7		83	14	0.168675
	8		77	10	0.12987
	1	4	76	11	0.144737
	2		82	15	0.182927
	3		82	5	0.0609756
	4		78	1	0.0128205
	5		76	24	0.315789
	6		76	8	0.105263
	7		76	12	0.157895
	8		81	16	0.197531
	9		79	10	0.126582
	10		82	18	0.219512
	1	5	86	30	0.348837
	2		80	14	0.175
	3		76	8	0.105263
	4		76	9	0.118421
	5		78	9	0.115385
	6		78	15	0.192308
	7		79	16	0.202532
	8		77	19	0.246753
nrv2-Gal4/UAS-cont dsRNA (VDRC28294); R90C03-Gal80,UAS-CD8::mCherry/+	1	1	81	7	0.0864198
	2		78	5	0.0641026
	3		73	2	0.0273973
	4		79	6	0.0759494
	5		77	6	0.0779221
	6		82	8	0.097561
	7		83	14	0.168675
	8		86	7	0.0813953
	9		78	4	0.0512821
	1	2	77	17	0.220779
	2		78	7	0.0897436
	3		78	1	0.0128205
	4		79	7	0.0886076
	5		77	9	0.116883
	6		77	3	0.038961
	7		82	10	0.121951
	8		78	7	0.0897436
	9		77	9	0.116883
	10		78	16	0.205128
	1	3	77	12	0.155844
	2		75	10	0.133333
	3		76	9	0.118421
	4		83	4	0.0481928
	5		79	8	0.101266
	6		78	8	0.102564
	7		76	13	0.171053
	8		78	8	0.102564
	9		76	8	0.105263
	10		70	11	0.157143
	1	4	77	14	0.181818
	2		81	13	0.160494
	3		80	25	0.3125
	4		75	8	0.106667
	5		73	11	0.150685
	6		73	11	0.150685
	7		80	26	0.325
	8		77	14	0.181818
	9		75	8	0.106667
	10		76	12	0.157895
	11		73	7	0.0958904
	1	5	77	9	0.116883
	2		76	12	0.157895
	3		72	7	0.0972222
	4		79	4	0.0506329
	5		79	12	0.151899
	6		79	13	0.164557
	7		76	11	0.144737
	8		73	8	0.109589
	9		79	25	0.316456
	10		71	3	0.0422535
nrv2-Gal4/UAS-cont dsRNA (VDRC40613); R90C03-Gal80,UAS-CD8::mCherry/+	1	1	81	13	0.160494
	2		82	8	0.097561
	3		80	10	0.125
	4		73	9	0.123288
	5		79	4	0.0506329
	6		73	7	0.0958904
	7		84	9	0.107143
	8		80	7	0.0875
	9		78	12	0.153846
	10		73	7	0.0958904
	1	2	75	21	0.28
	2		74	9	0.121622
	3		77	8	0.103896
	4		76	5	0.0657895
	5		75	13	0.173333
	6		76	5	0.0657895
	7		77	2	0.025974
	8		78	8	0.102564
	9		74	1	0.0135135
	10		78	6	0.0769231
	11		84	14	0.166667
	12		83	21	0.253012
	1	3	78	17	0.217949
	2		79	10	0.126582
	3		76	11	0.144737
	4		77	2	0.025974
	5		78	4	0.0512821
	6		78	8	0.102564
	7		82	9	0.109756
	8		76	8	0.105263
	9		82	16	0.195122
	10		77	5	0.0649351
	1	4	77	17	0.220779
	2		76	18	0.236842
	3		80	6	0.075
	4		73	12	0.164384
	5		75	9	0.12
	6		80	12	0.15
	7		78	10	0.128205
	8		79	9	0.113924
	9		75	34	0.453333
	10		83	11	0.13253
	1	5	79	13	0.164557
	2		79	5	0.0632911
	3		75	6	0.08
	4		74	6	0.0810811
	5		81	3	0.037037
	6		80	7	0.0875
	7		80	9	0.1125
	8		80	16	0.2
	9		77	10	0.12987
	10		80	13	0.1625
