# Supplementary material for: The Drosophila EGF domain protein uninflatable sets the switch between wrapping glia growth and axon wrapping instructed by Notch
Source: eLife. 2026 Feb 3;14:RP105759. doi: 10.7554/eLife.105759 (PMC12867482; doi:10.7554/eLife.105759)
Supplement: Figure 6—source data 1. [file elife-105759-fig6-data1.xlsx]

## Sheet: Figure 6D
genotype	nerve	animal	number of axons	number of wrapped clusters	Wrapping Index
nrv2-Gal4/UAS-GFP dsRNA; R90C03-Gal80,UAS-CD8::mCherry/+	1	1	81	21	25.9259
	2		76	12	15.7895
	3		80	8	10
	4		81	12	14.8148
	5		79	17	21.519
	6		76	18	23.6842
	1	2	78	13	16.6667
	2		76	11	14.4737
	3		80	13	16.25
	4		79	11	13.9241
	1	3	81	16	19.7531
	2		76	12	15.7895
	3		75	9	12
	4		78	14	17.9487
	5		78	20	25.641
	6		78	24	30.7692
	1	4	78	12	15.3846
	2		78	16	20.5128
	3		76	13	17.1053
	4		81	12	14.8148
	5		76	9	11.8421
	6		76	16	21.0526
	7		82	16	19.5122
nrv2-Gal4/UAS-Notch dsRNA; R90C03-Gal80,UAS-CD8::mCherry	1	1	77	24	31.1688
/+	2		75	9	12
	3		76	16	21.0526
	4		76	6	7.89474
	5		74	12	16.2162
	6		75	9	12
	7		78	22	28.2051
	1	2	82	12	14.6341
	2		80	9	11.25
	3		76	8	10.5263
	4		77	8	10.3896
	5		76	8	10.5263
	6		76	8	10.5263
	7		76	7	9.21053
	8		79	22	27.8481
	1	3	80	17	21.25
	2		79	8	10.1266
	3		81	7	8.64198
	4		76	9	11.8421
	5		77	8	10.3896
	6		77	6	7.79221
	7		77	10	12.987
	8		76	13	17.1053
	9		78	7	8.97436
	1	4	82	12	14.6341
	2		80	11	13.75
	3		82	1	1.21951
	4		76	12	15.7895
	5		82	12	14.6341
	6		81	18	22.2222
	7		77	7	9.09091
	8		76	6	7.89474
	1	5	82	6	7.31707
	2		76	2	2.63158
	3		76	26	34.2105
	4		76	4	5.26316
	5		82	6	7.31707
	6		79	10	12.6582
	7		80	12	15
	8		76	14	18.4211
	9		76	10	13.1579
nrv2-Gal4/UAS-Notch ICD; R90C03-Gal80,UAS-CD8::mCherry/+	1	1	78	17	21.7949
	2		76	29	38.1579
	3		75	11	14.6667
	4		76	2	2.63158
	5		76	7	9.21053
	6		76	5	6.57895
	7		80	23	28.75
	8		76	21	27.6316
	1	2	79	15	18.9873
	2		78	22	28.2051
	3		79	36	45.5696
	1	3	76	32	42.1053
	2		80	32	40
	3		78	16	20.5128
	4		77	21	27.2727
	5		78	22	28.2051
	6		76	24	31.5789
	7		79	50	63.2911
	1	4	80	27	33.75
	2		77	25	32.4675
	3		76	5	6.57895
	4		76	9	11.8421
	5		78	35	44.8718
	6		76	11	14.4737
	7		79	17	21.519
	1	5	77	24	31.1688
	2		76	9	11.8421
	3		78	9	11.5385
	4		76	13	17.1053
	5		81	19	23.4568
	6		77	24	31.1688
