# Supplementary material for: The Drosophila EGF domain protein uninflatable sets the switch between wrapping glia growth and axon wrapping instructed by Notch
Source: eLife. 2026 Feb 3;14:RP105759. doi: 10.7554/eLife.105759 (PMC12867482; doi:10.7554/eLife.105759)
Supplement: Figure 8—source data 1. [file elife-105759-fig8-data1.xlsx]

## Sheet: Figure S8
genotype	nerve	animal	number of axons	number of wrapped clusters	Wrapping Index
nSyb-Gal4/UAS-tdTomato; UAS-Cas9	1	1	82	11	13.4146
	2		80	18	22.5
	3		75	11	14.6667
	4		75	11	14.6667
	5		83	5	6.0241
	6		75	6	8
	7		85	8	9.41176
	8		77	12	15.5844
	9		72	9	12.5
	10		85	14	16.4706
	1	2	83	15	18.0723
	2		83	9	10.8434
	3		82	10	12.1951
	4		77	9	11.6883
	5		77	3	3.8961
	6		86	4	4.65116
	7		77	15	19.4805
	8		83	12	14.4578
	9		86	10	11.6279
	10		82	10	12.1951
	1	3	85	12	14.1176
	2		86	15	17.4419
	3		80	10	12.5
	4		77	6	7.79221
	5		80	5	6.25
	6		81	4	4.93827
	7		78	11	14.1026
	8		80	9	11.25
	9		84	9	10.7143
	10		84	9	10.7143
nSyb-Gal4/UAS-tdTomato; UAS-Cas9/ Dl sgRNA (Bl 83095)	1	1	81	15	18.5185
	2		81	13	16.0494
	3		77	10	12.987
	4		83	6	7.22892
	5		80	10	12.5
	6		76	6	7.89474
	7		83	11	13.253
	8		81	12	14.8148
	9		83	10	12.0482
	10		80	18	22.5
	1	2	82	19	23.1707
	2		80	12	15
	3		78	8	10.2564
	4		78	10	12.8205
	5		79	5	6.32911
	6		82	16	19.5122
	7		86	4	4.65116
	8		82	9	10.9756
	9		82	16	19.5122
	10		82	10	12.1951
	1	3	80	15	18.75
	2		78	7	8.97436
	3		84	16	19.0476
	4		76	10	13.1579
	5		82	1	1.21951
	6		81	10	12.3457
	7		78	12	15.3846
	8		77	8	10.3896
	9		81	19	23.4568
nSyb-Gal4/UAS-tdTomato; UAS-Cas9/ Ser sgRNA (Bl 84169)	1	1	80	24	30
	2		81	12	14.8148
	3		78	10	12.8205
	4		79	12	15.1899
	5		76	2	2.63158
	6		80	10	12.5
	7		80	11	13.75
	8		78	10	12.8205
	9		81	8	9.87654
	10		85	30	35.2941
	1	2	81	7	8.64198
	2		83	10	12.0482
	3		83	10	12.0482
	4		80	13	16.25
	5		79	6	7.59494
	6		76	1	1.31579
	7		79	10	12.6582
	8		79	12	15.1899
	9		81	11	13.5802
	10		84	18	21.4286
	1	3	83	11	13.253
	2		74	11	14.8649
	3		76	12	15.7895
	4		78	8	10.2564
	5		73	6	8.21918
	6		73	8	10.9589
	7		81	10	12.3457
	8		79	11	13.9241
	9		83	10	12.0482
	10		76	5	6.57895
